# Supplementary material for: Everything but the Kitchen Sink: An Analysis of Bacterial and Chemical Contaminants Found in Syringe Residue From People Who Inject Drugs
Source: Open Forum Infect Dis. 2023 Dec 11;11(1):ofad628. doi: 10.1093/ofid/ofad628 (PMC10766411; doi:10.1093/ofid/ofad628)
Supplement: ofad628_Supplementary_Data [file ofad628_supplementary_data.zip]

Archive with 3 entries (3 files):
- Supplemental_Table1.xlsx
- Syringe Residue paper Supplemental methods.docx
- Supplemental Figure 1.pdf
