# Supplementary material for: Everything but the Kitchen Sink: An Analysis of Bacterial and Chemical Contaminants Found in Syringe Residue From People Who Inject Drugs
Source: Open Forum Infect Dis. 2023 Dec 11;11(1):ofad628. doi: 10.1093/ofid/ofad628 (PMC10766411; doi:10.1093/ofid/ofad628)
Supplement: ofad628_Supplementary_Data [file ofad628_supplementary_data.zip › Supplemental_Table1.xlsx]

## Sheet: Sheet1
Name	Formula	Molecular Weight	Best Match	mzCloud ID	KEGG ID	DeltaMass [Da]	DeltaMass [ppm]	Match	Confidence	Tree Match	Compound Match
Tramadol	C16 H25 N O2	263.189	98.9	Autoprocessed-3866		-0.000771319	-2.93067	98.9199	9.946	75.16	Full match
3-Fluorofentanyl	C22 H27 F N2 O	354.211	99.3	Reference-6068		-0.00105068	-2.96626	99.285	95.0365	95.0365	Full match
Pholedrine	C10 H15 N O	165.115	98.6	Reference-7356	D08370	-0.000513287	-3.10866	98.5586	84.8368	84.8368	Full match
Norfentanyl	C14 H20 N2 O	232.158	99.5	Reference-2486		-0.000592783	-2.55337	99.5167	9.97584	91.08	Full match
Isobutyryl fentanyl	C23 H30 N2 O	350.236	96.1	Reference-4875		-0.00100732	-2.87611	86.4596	53.8592	86.2757	Full match
Benzylfentanyl	C21 H26 N2 O	322.205	96.8	Reference-1917		-0.000836736	-2.59691	96.752	98.5753	98.5753	Full match
Methoxyacetyl fentanyl	C22 H28 N2 O2	352.215	95.4	Reference-7499		-0.000923646	-2.62239	95.381	51.8016	67.9557	Full match
Methcathinone	C10 H13 N O	163.1	95.8	Reference-797		-0.00044625	-2.73605	95.8203	85.3122	85.3122	Full match
4'-Methyl-α-pyrrolidinopropiophenone	C14 H19 N O	217.147	51	Reference-4939		-0.000526465	-2.42447	51.0376	44.6115	60.8986	Partial match
(-)-Ephedrine	C10 H15 N O	165.115	90.9	Reference-2075	C01575	-0.000434544	-2.63176	90.884	59.094	59.094	Full match
